# Supplementary material for: Translation and Cross-Cultural Adaptation of the International Questionnaire to Measure the Use of Complementary and Alternative Medicine (I-CAM-Q) for the Polish and Cross-Sectional Study
Source: Int J Environ Res Public Health. 2022 Dec 22;20(1):124. doi: 10.3390/ijerph20010124 (PMC9819037; doi:10.3390/ijerph20010124)
Supplement: Supplementary file 1 [file ijerph-20-00124-s001.zip]

Archive with 1 entries (1 files):
- ijerph-1977583-supplementary.pdf
